# Supplementary material for: Beyond Guidelines and Reports on Bacterial Co-/Superinfections in the Context of COVID-19: Why Uniformity Matters
Source: Antibiotics (Basel). 2022 Oct 20;11(10):1446. doi: 10.3390/antibiotics11101446 (PMC9598540; doi:10.3390/antibiotics11101446)
Supplement: Supplementary file 1 [file antibiotics-11-01446-s001.zip]

Archive with 1 entries (1 files):
- antibiotics-1938641-supplementary.pdf
